# Supplementary material for: Signaling pathways mediating the induction of preharvest fruit drop in litchi
Source: Front Plant Sci. 2024 Dec 9;15:1474657. doi: 10.3389/fpls.2024.1474657 (PMC11663655; doi:10.3389/fpls.2024.1474657)
Supplement: Supplementary file 2 [file Table1.xlsx]

## Sheet: Table S1
Table S1 RNA-seq data summary and read mapping statistics
	Abscission zone	Aril	Pericarp	Seed
Clean reads	23023086	25688502	27494507	24682780
GC content (%)	45.587	46.273	45.628	45.865
Q30 percent (%)	93.773	93.983	93.953	94.742
Mapping rate (%)	86.157	86.81	85.158	87.855

## Sheet: Sheet1
Table S2 Primer sequences used for qRT-PCR validation of key differentially expressed genes in AZ during litchi fruit abscission
GeneID	Sense Primer	Anti-sense Primer
LITCHI005030:ILR	CCCGCCCTTCTTCTTCTTAT	TGTTCTTCAGCCACCTCACC
LITCHI009230:fructokinase	GGGCAGGGTTCCAGGTGTTA	GCTCCTCGTCCTTGAATAGGTTTA
LITCHI017644: ACO	TTTATGCCAGCACAAAGTTCTCAG	GGTTCAGGAAAGGAGATTGTGGT
LITCHI020315:WRKY75	ATGAGGTGAAGGCAGCAGAA	AACTCCCAGTGGAAGTGTAAGAAT
LITCHI020315:WRKY45	ATGAGGTGAAGGCAGCAGAA	CTCCTTGTTTGAAACGCATATCT
LITCHI020490:XTH	TCTTTCCTCAACATTCTCCCATC	CTGTCTTCTTTGTGACTACCCATTC
LITCHI022703:EXP	ACGGTAAACGATGCTAATGTGG	GGGCTGAGGATGAAGTCTGTG
LITCHI027260:PL	GACTTCAGTGGTTGGGAGATGTATG	GCAGGAGCAGTGTAGCGGTTT
LITCHI027667:EXP	GTTGCGGTGCCTGCTTTGA	CGCCATTGTCGCTAGGTTGA
LITCHI028587:WRKY14	TCTTCCAACTGGGACTTACAACTC	CGTGGCGTTTGGGATTTT
